# Supplementary material for: Characterization of Pure Ozonides from Ozonolysis of Oleic Acid Methyl Ester; Use of a Protocol for the Analysis of the Corresponding Stable Ozonides from Triolein and Organic Extra Virgin Olive Oil (+OIL®)
Source: Molecules. 2025 Jan 23;30(3):507. doi: 10.3390/molecules30030507 (PMC11819892; doi:10.3390/molecules30030507)
Supplement: Supplementary file 1 [file molecules-30-00507-s001.zip]

Archive with 1 entries (1 files):
- molecules-3307335-supplementary.pdf
